# Supplementary material for: Endometrium as Control of Endometriosis in Experimental Research: Assessment of Sample Suitability
Source: Diagnostics (Basel). 2022 Apr 12;12(4):970. doi: 10.3390/diagnostics12040970 (PMC9032605; doi:10.3390/diagnostics12040970)
Supplement: Supplementary file 1 [file diagnostics-12-00970-s001.zip]

Archive with 1 entries (1 files):
- diagnostics-1591380-supplementary.pdf
